# Supplementary material for: Imidazole Headgroup Phospholipid Shows Asymmetric Distribution in Vesicles and Zinc-Dependent Esterase Activity
Source: Biomolecules. 2024 Oct 26;14(11):1363. doi: 10.3390/biom14111363 (PMC11592132; doi:10.3390/biom14111363)
Supplement: Supplementary file 1 [file biomolecules-14-01363-s001.zip]

Archive with 1 entries (1 files):
- biomolecules-3217895-supplementary.pdf
